# Supplementary material for: 2-Carbamoyl-3,4,5,6-tetra­fluoro­benzoic acid
Source: Acta Crystallogr Sect E Struct Rep Online. 2012 Sep 5;68(Pt 10):o2864. doi: 10.1107/S1600536812036549 (PMC3470221; doi:10.1107/S1600536812036549)
Supplement: Supplementary file 1 [file e-68-o2864-sup1.cif]

##############################################################################
#                                                                            #
# This CIF contains the data in a paper accepted for publication in          #
# Acta Crystallographica Section E. It conforms to the requirements of       #
# Notes for Authors for Acta Crystallographica Section E, and has been       #
# peer reviewed under the auspices of the IUCr Commission on Journals.       #
#                                                                            #
# Full details of the Crystallographic Information File format               #
# are given in the paper "The Crystallographic Information File (CIF):       #
# a New Standard Archive File for Crystallography" by S. R. Hall, F. H.      #
# Allen and I. D. Brown [Acta Cryst. (1991), A47, 655-685].                  #
#                                                                            #
# The current version of the core CIF dictionary is obtainable from          #
# ftp://ftp.iucr.org/pub/cif_core.dic.                                       #
#                                                                            #
# Software is freely available for graphical display of the structure(s)     #
# in this CIF. For information consult the CIF software page                 #
# http://www.iucr.org/resources/cif/software.                                #
#                                                                            #
# This file may be used for bona fide research purposes within the           #
# scientific community so long as proper attribution is given to the journal # 
# article from which it was obtained.                                        #
#                                                                            #
##############################################################################
data_I
_audit_creation_method     'Olex2'
_chemical_formula_moiety     'C8 H3 F4 N O3'
_chemical_formula_sum     'C8 H3 F4 N O3'
_chemical_formula_iupac     'C8 H3 F4 N O3'
_chemical_formula_weight     237.11
_chemical_melting_point     ?
_space_group_crystal_system     monoclinic
_space_group_name_H-M_alt     'P 21/c'
_space_group_name_Hall     '-P 2ybc'
loop_
    _space_group_symop_id
    _space_group_symop_operation_xyz
    1 'x, y, z'
    2 '-x, y+1/2, -z+1/2'
    3 '-x, -y, -z'
    4 'x, -y-1/2, z-1/2'
_cell_length_a     14.5872(6)
_cell_length_b     6.9193(3)
_cell_length_c     8.6129(4)
_cell_angle_alpha     90.00
_cell_angle_beta     100.086(4)
_cell_angle_gamma     90.00
_cell_volume     855.89(7)
_cell_formula_units_Z     4
_cell_measurement_reflns_used     1702
_cell_measurement_theta_min     5.2118
_cell_measurement_theta_max     62.6002
_cell_measurement_temperature     268
_exptl_crystal_description     'block'
_exptl_crystal_colour     'colourless'
_exptl_crystal_size_max     0.42
_exptl_crystal_size_mid     0.31
_exptl_crystal_size_min     0.17
_exptl_crystal_density_diffrn     1.840
_exptl_crystal_density_meas     ?
_exptl_crystal_density_method     'not measured'
_exptl_crystal_F_000     472
_exptl_absorpt_coefficient_mu     1.775
_exptl_absorpt_correction_type     multi-scan
_exptl_absorpt_process_details
;
(<i>CrysAlis PRO</i>; Agilent, 2011)
;
_exptl_absorpt_correction_T_min     0.64297
_exptl_absorpt_correction_T_max     1.00000
_exptl_special_details
;
Absorption correction: <i>CrysAlisPro</i> (Agilent Technologies, 2011);
Empirical absorption
correction using spherical harmonics, implemented in SCALE3 ABSPACK
scaling algorithm.
;
_diffrn_ambient_temperature     268
_diffrn_radiation_type     'Cu K\a'
_diffrn_radiation_wavelength     1.5418
_diffrn_radiation_monochromator     'mirror'
_diffrn_measurement_device_type
                                  'Agilent Xcalibur Gemini ultra Sapphire-3 CCD'
_diffrn_measurement_method     '\w scans'
_diffrn_detector_area_resol_mean     16.0288
_diffrn_reflns_number     2346
_diffrn_reflns_av_R_equivalents     0.0127
_diffrn_reflns_theta_min     7.10
_diffrn_reflns_theta_max     62.69
_diffrn_reflns_theta_full     62.69
_diffrn_measured_fraction_theta_max     0.963
_diffrn_measured_fraction_theta_full     0.963
_diffrn_reflns_limit_h_min     -15
_diffrn_reflns_limit_h_max     16
_diffrn_reflns_limit_k_min     -4
_diffrn_reflns_limit_k_max     7
_diffrn_reflns_limit_l_min     -9
_diffrn_reflns_limit_l_max     9
_diffrn_standards_number     ?
_diffrn_standards_interval_count     ?
_diffrn_standards_interval_time     ?
_diffrn_standards_decay_%     ?
_refine_special_details
;
 Refinement of <i>F</i>^2^ against ALL reflections. The weighted
 <i>R</i>-factor <i>wR</i> and goodness of fit <i>S</i> are based on
 <i>F</i>^2^, conventional <i>R</i>-factors <i>R</i> are based on <i>F</i>,
 with <i>F</i> set to zero for negative <i>F</i>^2^. The threshold expression
 of <i>F</i>^2^ > \s(<i>F</i>^2^) is used only for calculating
 <i>R</i>-factors(gt) <i>etc</i>. and is not relevant to the choice of
 reflections for refinement. <i>R</i>-factors based on <i>F</i>^2^ are
 statistically about twice as large as those based on <i>F</i>, and
 <i>R</i>-factors based on ALL data will be even larger.
;
_reflns_number_total     1312
_reflns_number_gt     1240
_reflns_threshold_expression     I>2\s(I)
_refine_ls_structure_factor_coef     Fsqd
_refine_ls_matrix_type     full
_refine_ls_R_factor_all     0.0373
_refine_ls_R_factor_gt     0.0350
_refine_ls_wR_factor_gt     0.0901
_refine_ls_wR_factor_ref     0.0913
_refine_ls_goodness_of_fit_ref     1.138
_refine_ls_restrained_S_all     1.138
_refine_ls_number_reflns     1312
_refine_ls_number_parameters     146
_refine_ls_number_restraints     0
_refine_ls_hydrogen_treatment     constr
_refine_ls_weighting_scheme     calc
_refine_ls_weighting_details
         'calc w=1/[\s^2^(Fo^2^)+(0.0432P)^2^+0.5536P] where P=(Fo^2^+2Fc^2^)/3'
_atom_sites_solution_hydrogens     geom
_atom_sites_solution_primary     direct
_atom_sites_solution_secondary     difmap
_refine_ls_shift/su_max     0.000
_refine_ls_shift/su_mean     0.000
_refine_diff_density_max     0.225
_refine_diff_density_min     -0.171
_refine_ls_extinction_method     'none'
_refine_ls_extinction_coef     ?
loop_
    _atom_type_symbol
    _atom_type_description
    _atom_type_scat_dispersion_real
    _atom_type_scat_dispersion_imag
    _atom_type_scat_source
    'C' 'C' 0.0181 0.0091
                         'International Tables Vol C Tables 4.2.6.8 and 6.1.1.4'
    'H' 'H' 0.0000 0.0000
                         'International Tables Vol C Tables 4.2.6.8 and 6.1.1.4'
    'O' 'O' 0.0492 0.0322
                         'International Tables Vol C Tables 4.2.6.8 and 6.1.1.4'
    'N' 'N' 0.0311 0.0180
                         'International Tables Vol C Tables 4.2.6.8 and 6.1.1.4'
    'F' 'F' 0.0727 0.0534
                         'International Tables Vol C Tables 4.2.6.8 and 6.1.1.4'
_computing_data_collection     '<i>CrysAlis PRO</i> (Agilent, 2011)'
_computing_cell_refinement     '<i>CrysAlis PRO</i> (Agilent, 2011)'
_computing_data_reduction     '<i>CrysAlis PRO</i> (Agilent, 2011)'
_computing_structure_solution     '<i>SHELXS97</i> (Sheldrick, 2008)'
_computing_structure_refinement     '<i>SHELXL97</i> (Sheldrick, 2008)'
_computing_molecular_graphics     '<i>OLEX2</i> (Dolomanov <i>et al.</i>, 2009)'
_computing_publication_material
                                  '<i>OLEX2</i> (Dolomanov <i>et al.</i>, 2009)'
loop_
    _atom_site_type_symbol
    _atom_site_label
    _atom_site_fract_x
    _atom_site_fract_y
    _atom_site_fract_z
    _atom_site_U_iso_or_equiv
    _atom_site_adp_type
    _atom_site_calc_flag
    _atom_site_refinement_flags
    _atom_site_occupancy
    _atom_site_symmetry_multiplicity
    _atom_site_disorder_assembly
    _atom_site_disorder_group
    F F1 0.27285(8) 0.04074(16) 0.69216(13) 0.0293(3) Uani d . 1 1 . .
    F F4 0.11543(8) 0.66145(18) 0.36824(14) 0.0328(3) Uani d . 1 1 . .
    F F2 0.09507(9) 0.02888(19) 0.54379(17) 0.0416(4) Uani d . 1 1 . .
    O O3 0.39455(9) 0.41810(19) 0.84775(14) 0.0219(3) Uani d . 1 1 . .
    F F3 0.01714(8) 0.3444(2) 0.38240(16) 0.0394(4) Uani d . 1 1 . .
    O O1 0.27710(9) 0.8186(2) 0.40108(15) 0.0253(4) Uani d . 1 1 . .
    H H1 0.3157 0.9023 0.3929 0.038 Uiso calc R 1 1 . .
    O O2 0.39129(9) 0.7021(2) 0.58320(16) 0.0280(4) Uani d . 1 1 . .
    N N1 0.45248(11) 0.2650(2) 0.65574(18) 0.0234(4) Uani d . 1 1 . .
    H H1A 0.5059 0.2493 0.7150 0.028 Uiso calc R 1 1 . .
    H H1B 0.4431 0.2227 0.5604 0.028 Uiso calc R 1 1 . .
    C C1 0.25134(12) 0.5238(3) 0.5229(2) 0.0182(4) Uani d . 1 1 . .
    C C5 0.23637(13) 0.1978(3) 0.6119(2) 0.0213(4) Uani d . 1 1 . .
    C C6 0.29012(12) 0.3598(3) 0.6086(2) 0.0173(4) Uani d . 1 1 . .
    C C4 0.14478(14) 0.1886(3) 0.5367(2) 0.0266(5) Uani d . 1 1 . .
    C C3 0.10574(13) 0.3486(3) 0.4559(2) 0.0259(5) Uani d . 1 1 . .
    C C8 0.31341(12) 0.6916(3) 0.5074(2) 0.0182(4) Uani d . 1 1 . .
    C C2 0.15862(13) 0.5134(3) 0.4498(2) 0.0223(4) Uani d . 1 1 . .
    C C7 0.38555(12) 0.3533(3) 0.7106(2) 0.0174(4) Uani d . 1 1 . .
loop_
    _atom_site_aniso_label
    _atom_site_aniso_U_11
    _atom_site_aniso_U_22
    _atom_site_aniso_U_33
    _atom_site_aniso_U_12
    _atom_site_aniso_U_13
    _atom_site_aniso_U_23
    F1 0.0368(7) 0.0204(6) 0.0312(6) 0.0008(5) 0.0074(5) 0.0066(5)
    F4 0.0216(6) 0.0325(7) 0.0399(7) 0.0031(5) -0.0069(5) 0.0090(5)
    F2 0.0326(7) 0.0308(7) 0.0608(9) -0.0166(6) 0.0066(6) 0.0017(6)
    O3 0.0257(7) 0.0245(7) 0.0145(7) 0.0056(6) 0.0007(5) -0.0019(5)
    F3 0.0163(6) 0.0463(8) 0.0514(8) -0.0076(5) -0.0056(5) -0.0016(6)
    O1 0.0235(7) 0.0248(8) 0.0254(7) -0.0043(6) -0.0017(6) 0.0084(6)
    O2 0.0205(7) 0.0282(8) 0.0318(8) -0.0053(6) -0.0053(6) 0.0070(6)
    N1 0.0191(8) 0.0329(10) 0.0168(8) 0.0069(7) -0.0009(6) -0.0051(7)
    C1 0.0191(9) 0.0204(10) 0.0153(9) 0.0009(7) 0.0036(7) -0.0015(7)
    C5 0.0257(10) 0.0190(10) 0.0203(9) 0.0030(8) 0.0068(8) 0.0016(7)
    C6 0.0186(9) 0.0200(10) 0.0140(8) 0.0013(7) 0.0052(7) -0.0020(7)
    C4 0.0237(10) 0.0265(11) 0.0312(11) -0.0084(8) 0.0090(8) -0.0043(9)
    C3 0.0153(9) 0.0326(12) 0.0288(10) -0.0020(8) 0.0013(8) -0.0046(9)
    C8 0.0191(9) 0.0198(10) 0.0150(9) 0.0012(7) 0.0015(7) -0.0004(7)
    C2 0.0187(9) 0.0262(11) 0.0208(9) 0.0036(8) 0.0004(7) 0.0014(8)
    C7 0.0213(9) 0.0157(9) 0.0153(9) 0.0004(7) 0.0032(7) 0.0023(7)
_geom_special_details
;
 All s.u.'s (except the s.u. in the dihedral angle between two l.s. planes) are
 estimated using the full covariance matrix. The cell s.u.'s are taken into
 account individually in the estimation of s.u.'s in distances, angles and
 torsion angles; correlations between s.u.'s in cell parameters are only used
 when they are defined by crystal symmetry. An approximate (isotropic)
 treatment of cell s.u.'s is used for estimating s.u.'s involving l.s. planes.
;
loop_
    _geom_bond_atom_site_label_1
    _geom_bond_atom_site_label_2
    _geom_bond_site_symmetry_2
    _geom_bond_distance
    _geom_bond_publ_flag
    F1 C5 . 1.346(2) ?
    F4 C2 . 1.336(2) ?
    F2 C4 . 1.329(2) ?
    O3 C7 . 1.249(2) ?
    F3 C3 . 1.336(2) ?
    O1 H1 . 0.8200 ?
    O1 C8 . 1.312(2) ?
    O2 C8 . 1.209(2) ?
    N1 H1A . 0.8600 ?
    N1 H1B . 0.8600 ?
    N1 C7 . 1.308(2) ?
    C1 C6 . 1.416(3) ?
    C1 C8 . 1.493(3) ?
    C1 C2 . 1.390(3) ?
    C5 C6 . 1.371(3) ?
    C5 C4 . 1.380(3) ?
    C6 C7 . 1.511(2) ?
    C4 C3 . 1.377(3) ?
    C3 C2 . 1.383(3) ?
loop_
    _geom_angle_atom_site_label_1
    _geom_angle_atom_site_label_2
    _geom_angle_atom_site_label_3
    _geom_angle_site_symmetry_1
    _geom_angle_site_symmetry_3
    _geom_angle
    _geom_angle_publ_flag
    C8 O1 H1 . . 109.5 ?
    H1A N1 H1B . . 120.0 ?
    C7 N1 H1A . . 120.0 ?
    C7 N1 H1B . . 120.0 ?
    C6 C1 C8 . . 118.48(16) ?
    C2 C1 C6 . . 117.56(17) ?
    C2 C1 C8 . . 123.83(17) ?
    F1 C5 C6 . . 119.64(16) ?
    F1 C5 C4 . . 117.84(17) ?
    C6 C5 C4 . . 122.52(18) ?
    C1 C6 C7 . . 124.76(16) ?
    C5 C6 C1 . . 119.22(16) ?
    C5 C6 C7 . . 115.81(16) ?
    F2 C4 C5 . . 120.50(18) ?
    F2 C4 C3 . . 120.74(17) ?
    C3 C4 C5 . . 118.76(18) ?
    F3 C3 C4 . . 120.14(18) ?
    F3 C3 C2 . . 119.97(18) ?
    C4 C3 C2 . . 119.88(17) ?
    O1 C8 C1 . . 113.98(15) ?
    O2 C8 O1 . . 124.27(17) ?
    O2 C8 C1 . . 121.69(16) ?
    F4 C2 C1 . . 122.02(17) ?
    F4 C2 C3 . . 115.95(16) ?
    C3 C2 C1 . . 122.02(18) ?
    O3 C7 N1 . . 123.22(17) ?
    O3 C7 C6 . . 118.21(15) ?
    N1 C7 C6 . . 118.29(15) ?
loop_
    _geom_hbond_atom_site_label_D
    _geom_hbond_atom_site_label_H
    _geom_hbond_atom_site_label_A
    _geom_hbond_site_symmetry_A
    _geom_hbond_distance_DH
    _geom_hbond_distance_HA
    _geom_hbond_distance_DA
    _geom_hbond_angle_DHA
    O1 H1 O3 4_575 0.82 1.78 2.5965(18) 172.4
    N1 H1A O3 2_646 0.86 2.82 3.281(2) 115.6
    N1 H1A O2 2_646 0.86 2.11 2.940(2) 161.2
data_global
_journal_date_recd_electronic     2012-06-08
_journal_date_accepted     2012-08-22
_journal_name_full     'Acta Crystallographica, Section E'
_journal_year     2012
_journal_volume     68
_journal_issue     10
_journal_page_first     o2864
_journal_page_last     o2864
_journal_paper_category     QO
_journal_paper_doi     10.1107/S1600536812036549
_journal_coeditor_code     RK2367
_publ_contact_author_name     'S.-H. Xu'
_publ_contact_author_address
;
Department of Chemistry
Jinan University
Guangzhou 510632
People's Republic of China
;
_publ_contact_author_email     'txush@jnu.edu.cn'
_publ_contact_author_fax     ?
_publ_contact_author_phone     '+862085221346'
_publ_section_title
;
2-Carbamoyl-3,4,5,6-tetrafluorobenzoic acid
;
loop_
    _publ_author_name
    _publ_author_footnote
    _publ_author_address
    'Lu, Tao' .
;
Department of Chemistry
Jinan University
Guangzhou 510632
People's Republic of China
;
    'Liao, Xiao-Jian' .
;
Department of Chemistry
Jinan University
Guangzhou 510632
People's Republic of China
;
    'Liang, Yuan-Wei' .
;
Department of Chemistry
Jinan University
Guangzhou 510632
People's Republic of China
;
    'Xu, Shi-Hai' .
;
Department of Chemistry
Jinan University
Guangzhou 510632
People's Republic of China
;
