# Supplementary material for: 2-Carbamoyl-3,4,5,6-tetra­fluoro­benzoic acid
Source: Acta Crystallogr Sect E Struct Rep Online. 2012 Sep 5;68(Pt 10):o2864. doi: 10.1107/S1600536812036549 (PMC3470221; doi:10.1107/S1600536812036549)
Supplement: Supplementary file 2 [file e-68-o2864-Isup2.hkl]

# 
# h,k,l, Fc-squared, Fo-squared, sigma(Fo-squared) and status flag 
# 
data_I
_shelx_title 'LUTAO_0329 in P21/c' 
_shelx_refln_list_code          4 
_shelx_F_calc_maximum       70.81 
_exptl_crystal_F_000       472.00 
_reflns_d_resolution_high  0.8676 
 
loop_ 
 _symmetry_equiv_pos_as_xyz 
 'x, y, z' 
 '-x, y+1/2, -z+1/2' 
 '-x, -y, -z' 
 'x, -y-1/2, z-1/2' 
 
_cell_length_a    14.5872 
_cell_length_b     6.9193 
_cell_length_c     8.6129 
_cell_angle_alpha  90.000 
_cell_angle_beta  100.086 
_cell_angle_gamma  90.000 
 
_shelx_F_squared_multiplier     1.000 
 
loop_ 
 _refln_index_h 
 _refln_index_k 
 _refln_index_l 
 _refln_F_squared_calc 
 _refln_F_squared_meas 
 _refln_F_squared_sigma 
 _refln_observed_status 
   4   0   0      935.42      870.76      5.95 o 
   5   0   0     1981.20     1578.12      9.17 o 
   8   0   0     5013.94     4820.37     21.88 o 
   9   0   0      240.73      249.49      3.76 o 
  10   0   0     1364.54     1331.38     12.59 o 
  11   0   0      540.91      528.48      8.45 o 
  12   0   0      126.30      145.53      4.62 o 
  13   0   0      227.42      213.03      5.61 o 
  14   0   0      675.46      689.38      9.75 o 
  15   0   0        1.22        1.71      0.72 o 
  16   0   0       96.59      103.87      3.47 o 
   1   1   0      306.59      310.32      6.18 o 
   2   1   0      213.43      220.40      1.61 o 
   3   1   0      922.16      798.64      5.90 o 
   4   1   0     1115.37      968.77     12.05 o 
   5   1   0     1521.96     1307.84      7.28 o 
   6   1   0      196.58      157.94      2.82 o 
   7   1   0      324.27      304.90     10.63 o 
   8   1   0        0.57        4.54      3.02 o 
   9   1   0      537.52      556.93      7.27 o 
  10   1   0       34.21       43.11      1.20 o 
  11   1   0        5.26        7.09      1.40 o 
  12   1   0       30.81       35.77      2.48 o 
  13   1   0        3.88        4.61      1.10 o 
  14   1   0      600.61      572.40      9.32 o 
  15   1   0      128.74      121.65      4.02 o 
  16   1   0       54.78       63.36      1.87 o 
   2   2   0      901.04      844.89     28.45 o 
   3   2   0       72.69       81.50      8.53 o 
   4   2   0        0.02        4.99      1.63 o 
   5   2   0      196.14      183.48      3.84 o 
   6   2   0      437.87      325.57      5.62 o 
   7   2   0      182.40      178.26     20.17 o 
   8   2   0        0.06        0.56      0.39 o 
   9   2   0      358.98      361.12      3.19 o 
  10   2   0        6.94        9.13      0.83 o 
  11   2   0      197.47      219.98      5.93 o 
  12   2   0      725.61      757.17     11.14 o 
  13   2   0       96.85      100.92      4.12 o 
  14   2   0        4.76        7.26      1.04 o 
  15   2   0        4.62        4.69      0.55 o 
   1   3   0     1405.97     1368.12      9.34 o 
   2   3   0     1103.22     1205.90     35.26 o 
   3   3   0      257.64      272.45      8.18 o 
   4   3   0     1111.08     1198.39      9.87 o 
   5   3   0       34.16       57.12      2.39 o 
   6   3   0      160.72      149.45      4.21 o 
   7   3   0     1086.97     1044.15     15.35 o 
   8   3   0      743.27      718.59      5.53 o 
   9   3   0      467.13      468.37      5.51 o 
  10   3   0      405.77      415.11      5.37 o 
  11   3   0      698.91      690.58     10.38 o 
  12   3   0        3.36        2.16      1.00 o 
  13   3   0       78.13       87.10      2.12 o 
  14   3   0        6.94        7.49      0.83 o 
  15   3   0       27.37       27.34      1.21 o 
   0   4   0       20.61       21.24      1.49 o 
   1   4   0      142.34      119.63      3.28 o 
   2   4   0      188.46      215.87      4.23 o 
   3   4   0      764.44      821.97      8.04 o 
   4   4   0      157.58      164.00      4.18 o 
   5   4   0       98.08       84.12      2.05 o 
   6   4   0      123.83      107.28      3.71 o 
   7   4   0       18.13       18.88      1.72 o 
   8   4   0      117.85      118.16      4.19 o 
   9   4   0        0.46        2.29      1.00 o 
  10   4   0      728.18      772.95     10.20 o 
  11   4   0       27.08       33.24      1.73 o 
  12   4   0      163.03      170.08      3.59 o 
  13   4   0       20.10       22.89      1.28 o 
  14   4   0        4.44        6.92      1.05 o 
   1   5   0      173.03      190.55      8.67 o 
   2   5   0        4.45        7.29      0.89 o 
   3   5   0       33.90       32.41      1.28 o 
   4   5   0       22.65       25.54      1.30 o 
   5   5   0      155.74      164.08      5.71 o 
   6   5   0      680.97      737.32      7.70 o 
   7   5   0      151.16      159.55      3.74 o 
   8   5   0      118.17      117.54      4.75 o 
   9   5   0      106.17      105.09      4.52 o 
  10   5   0       33.68       38.51      2.75 o 
  11   5   0       12.53        9.87      1.45 o 
  12   5   0       57.13       72.10      3.25 o 
   0   6   0     1772.35     1931.65     18.13 o 
   1   6   0      727.49      775.42      8.09 o 
   2   6   0      236.70      251.86      4.61 o 
   3   6   0        0.44        1.88      1.59 o 
   4   6   0       11.80       12.16      1.12 o 
   5   6   0      318.44      299.94      8.38 o 
   6   6   0        0.22        0.31      1.30 o 
   7   6   0      235.32      201.68      7.00 o 
   8   6   0      313.08      289.73      8.12 o 
   9   6   0        6.20        9.37      1.01 o 
  10   6   0       45.01       42.71      1.80 o 
   1   7   0       17.09       20.23      1.32 o 
   2   7   0      190.95      195.77      3.69 o 
   3   7   0        0.03        0.99      1.04 o 
   4   7   0       23.23       29.50      2.40 o 
   5   7   0        5.70        5.78      1.29 o 
   6   7   0       19.71       21.81      2.06 o 
   7   7   0        6.90        8.10      1.33 o 
 -16   1   1      143.67      146.97      2.86 o 
 -15   1   1      160.93      156.15      5.10 o 
 -14   1   1       42.66       42.31      2.65 o 
 -13   1   1        0.03        4.23      1.10 o 
 -12   1   1      500.90      507.00      8.81 o 
 -11   1   1        9.50        9.11      0.86 o 
 -10   1   1      294.52      311.66      3.11 o 
  -9   1   1       40.35       47.71      2.08 o 
  -8   1   1      233.89      247.06      9.58 o 
  -7   1   1      228.22      241.23      7.17 o 
  -5   1   1        5.23        3.32      1.01 o 
  -4   1   1      136.69      132.75     11.81 o 
  -3   1   1      366.59      372.23      5.48 o 
  -1   1   1        4.52        4.87      0.42 o 
   0   1   1      545.91      519.16      3.63 o 
   1   1   1      678.35      632.46      3.94 o 
   3   1   1      380.49      347.99     15.13 o 
   4   1   1     1194.53     1094.45     20.11 o 
   5   1   1      857.67      697.20      4.39 o 
   6   1   1        0.01        5.30      3.32 o 
   7   1   1      405.83      443.49      8.21 o 
   8   1   1        3.24        9.47      2.88 o 
   9   1   1      329.40      328.16      3.16 o 
  10   1   1        0.76        1.34      0.49 o 
  11   1   1      140.63      148.72      2.67 o 
  12   1   1      459.12      438.99      8.53 o 
  13   1   1       38.02       32.31      2.40 o 
  14   1   1       58.13       55.25      2.90 o 
  15   1   1        3.21        5.83      1.01 o 
  16   1   1       19.21       20.92      1.53 o 
 -16   2   1       57.32       62.36      2.62 o 
 -15   2   1      151.91      159.59      3.14 o 
 -14   2   1      121.03      129.18      2.56 o 
 -13   2   1      107.17      110.51      2.47 o 
 -12   2   1     1572.50     1603.53     15.99 o 
 -11   2   1      427.53      442.17      8.14 o 
 -10   2   1      227.01      221.36      5.55 o 
  -9   2   1       45.59       52.54      2.39 o 
  -8   2   1       65.38       62.43      2.95 o 
  -7   2   1     1437.45     1286.66     33.66 o 
  -6   2   1       10.35        4.60      0.90 o 
  -5   2   1      473.69      504.16     11.11 o 
  -3   2   1      126.62      147.90      3.02 o 
  -2   2   1      327.50      291.22      2.62 o 
  -1   2   1       15.44       17.80      1.27 o 
   0   2   1        2.74        5.19      1.59 o 
   2   2   1       42.26       48.14      0.92 o 
   4   2   1     1160.52     1020.55     14.94 o 
   5   2   1      685.80      599.51      4.32 o 
   6   2   1      152.39      160.76      4.03 o 
   7   2   1      240.88      228.76      5.20 o 
   8   2   1      114.18      114.91      1.97 o 
   9   2   1        0.05        1.34      0.42 o 
  10   2   1       35.97       40.57      1.34 o 
  11   2   1        0.21       -0.22      1.00 o 
  12   2   1      116.24      120.33      4.59 o 
  13   2   1        0.94        2.94      1.04 o 
  14   2   1       42.11       39.87      2.46 o 
  15   2   1      168.96      188.11      3.22 o 
 -15   3   1       13.70       11.02      0.84 o 
 -14   3   1      363.76      360.35      4.95 o 
 -13   3   1      209.91      216.97      3.34 o 
 -12   3   1      301.70      307.50      4.09 o 
 -11   3   1       98.80      103.27      2.40 o 
 -10   3   1      144.52      148.16      3.28 o 
  -9   3   1      204.14      204.06      3.66 o 
  -8   3   1      658.95      635.12      5.15 o 
  -7   3   1      109.39      116.05      6.15 o 
  -6   3   1      347.86      330.62      6.40 o 
  -5   3   1      232.81      287.41      5.52 o 
  -4   3   1      918.71      942.40      9.22 o 
  -3   3   1      206.91      244.86      4.07 o 
  -2   3   1        1.18        5.16      0.55 o 
  -1   3   1     2082.60     1984.19     11.55 o 
   1   3   1       68.66       87.34      2.12 o 
   3   3   1     2449.11     2536.48      8.32 o 
   4   3   1     1572.89     1590.41      9.70 o 
   5   3   1      822.81      844.03      5.59 o 
   6   3   1        6.29        9.01      1.43 o 
   7   3   1       27.12       28.92      1.05 o 
   8   3   1      256.43      249.72      4.10 o 
   9   3   1     1339.11     1318.45      9.44 o 
  11   3   1       65.17       67.57      2.26 o 
  12   3   1       72.43       75.39      3.51 o 
  13   3   1       20.74       21.95      1.88 o 
  14   3   1      224.38      230.02      3.03 o 
 -14   4   1        2.11        1.66      0.69 o 
 -13   4   1      213.68      237.55      6.07 o 
 -12   4   1      950.67      966.55     13.08 o 
 -11   4   1       78.54       98.31     14.19 o 
 -10   4   1      283.75      292.75      4.85 o 
  -9   4   1       53.92       58.49      3.42 o 
  -8   4   1      111.22      101.27      4.30 o 
  -7   4   1       51.49       51.73      2.06 o 
  -6   4   1        0.06        1.27      0.47 o 
  -5   4   1     3505.20     3334.43     14.04 o 
  -4   4   1      276.06      294.89      3.91 o 
  -3   4   1       23.68       25.74      1.52 o 
  -2   4   1      105.59      106.87      3.19 o 
  -1   4   1        1.90       22.18      1.47 o 
   0   4   1       18.12       19.79      1.46 o 
   1   4   1      135.48      122.96      4.97 o 
   2   4   1       26.04       26.86      1.46 o 
   3   4   1      241.36      213.55      4.17 o 
   4   4   1      235.24      240.72      2.78 o 
   5   4   1        1.47        1.89      0.48 o 
   6   4   1       52.85       52.58      1.80 o 
   7   4   1       11.08       12.68      0.96 o 
   8   4   1       13.85       16.22      1.11 o 
   9   4   1       18.48       15.77      1.76 o 
  10   4   1      506.52      514.02      6.07 o 
  11   4   1      144.34      147.56      4.47 o 
  12   4   1      310.57      308.05      4.69 o 
  13   4   1        6.45        9.84      0.87 o 
 -13   5   1       29.77       28.60      1.87 o 
 -12   5   1       30.08       36.89      1.73 o 
 -11   5   1       83.67       99.62      5.26 o 
 -10   5   1        5.97        7.30      1.40 o 
  -9   5   1       79.36       66.20      3.65 o 
  -8   5   1       17.36       16.71      1.92 o 
  -7   5   1       45.49       36.09      2.66 o 
  -6   5   1       17.11       15.26      1.36 o 
  -5   5   1      403.33      403.66      8.78 o 
  -4   5   1      145.22      132.39      5.23 o 
  -3   5   1       31.53       30.78      2.56 o 
  -2   5   1        0.04        0.71      0.86 o 
  -1   5   1      693.20      725.45     12.68 o 
   0   5   1       80.71       85.71      2.55 o 
   1   5   1       29.96       56.02     17.20 o 
   2   5   1      219.78      238.12      4.29 o 
   3   5   1      129.57      132.38      2.96 o 
   4   5   1      169.65      178.04      3.47 o 
   5   5   1      171.01      168.44      3.41 o 
   6   5   1       80.78       84.22      2.45 o 
   7   5   1       66.94       66.27      1.84 o 
   8   5   1        0.01        2.04      0.81 o 
   9   5   1       13.36       13.25      1.19 o 
  10   5   1       69.58       70.22      3.57 o 
  11   5   1       52.58       56.68      3.01 o 
  12   5   1        1.16        1.09      0.68 o 
 -10   6   1       21.46       25.03      1.42 o 
  -9   6   1      154.27      143.41      3.55 o 
  -8   6   1       31.70       28.56      2.14 o 
  -7   6   1      322.57      275.03      7.96 o 
  -6   6   1      135.18      134.64      5.65 o 
  -5   6   1       59.18       48.40      3.46 o 
  -4   6   1       25.35       25.45      2.57 o 
  -3   6   1       33.96       38.67      3.03 o 
  -2   6   1      509.04      527.77     10.27 o 
  -1   6   1     1225.98     1323.53     10.30 o 
   0   6   1      605.19      633.88      7.27 o 
   1   6   1      619.71      652.93      8.53 o 
   2   6   1      253.84      258.56      6.71 o 
   3   6   1      145.80      155.88      5.43 o 
   4   6   1       95.81       88.33      2.74 o 
   5   6   1       30.03       35.98      1.76 o 
   6   6   1      303.58      283.25      4.58 o 
   7   6   1       76.22       61.36      3.90 o 
   8   6   1      175.76      158.90      5.97 o 
   9   6   1      195.29      204.49      6.39 o 
  10   6   1       20.36       25.65      2.20 o 
  -7   7   1       45.55       43.35      2.69 o 
  -6   7   1        1.97        5.33      1.27 o 
  -5   7   1        1.81        1.75      1.03 o 
  -4   7   1       30.03       29.57      2.54 o 
  -3   7   1      237.45      229.79      6.41 o 
  -2   7   1       90.33       94.50      4.14 o 
  -1   7   1      113.63      119.18      4.50 o 
   0   7   1      295.12      296.91      6.72 o 
   1   7   1       76.39       87.40      2.49 o 
   2   7   1        2.28        3.02      0.69 o 
   3   7   1      107.93      112.55      2.76 o 
   4   7   1        2.76        2.29      0.59 o 
   5   7   1       14.84        8.88      1.45 o 
   6   7   1       20.49       18.61      1.82 o 
   7   7   1       61.34       49.35      2.73 o 
 -16   0   2        1.35        1.11      0.66 o 
 -15   0   2      436.66      441.38      7.97 o 
 -14   0   2       15.15       17.50      1.82 o 
 -13   0   2       24.13       19.92      1.89 o 
 -12   0   2        1.54        1.32      0.72 o 
 -11   0   2      777.44      791.43     10.23 o 
 -10   0   2      441.06      467.79      5.41 o 
  -9   0   2       98.71      102.35      3.50 o 
  -8   0   2      368.46      349.05      5.91 o 
  -7   0   2        5.94       10.99      1.04 o 
  -6   0   2       38.51       53.55      2.03 o 
  -5   0   2       11.49       11.75      1.65 o 
   1   0   2     1631.08     1372.06      7.98 o 
   2   0   2      752.27      731.81      6.25 o 
   3   0   2      163.59      167.38      3.25 o 
   4   0   2       38.95       43.29      1.76 o 
   6   0   2       17.08       13.21      2.18 o 
   7   0   2       94.69      136.83      3.64 o 
   8   0   2      382.50      407.75      5.06 o 
   9   0   2      512.51      530.21      5.89 o 
  10   0   2      825.66      860.46     11.26 o 
  11   0   2      240.24      278.64      6.76 o 
  12   0   2     1323.67     1201.56     13.60 o 
  13   0   2      479.00      443.00      8.00 o 
  14   0   2      259.09      233.72      5.38 o 
  15   0   2       14.52       14.13      1.22 o 
 -16   1   2       64.42       66.97      1.94 o 
 -15   1   2      273.99      273.75      4.35 o 
 -14   1   2      128.01      138.60      3.33 o 
 -13   1   2       29.25       28.09      1.30 o 
 -12   1   2      679.31      698.36      7.44 o 
 -11   1   2      376.73      366.62      4.98 o 
 -10   1   2     1141.02     1190.27      5.50 o 
  -9   1   2        6.16        4.96      0.45 o 
  -8   1   2       67.78       66.20      1.55 o 
  -7   1   2      467.83      491.34      3.86 o 
  -6   1   2      176.26      158.83      2.03 o 
  -4   1   2      643.35      700.48      3.48 o 
  -1   1   2      160.70      172.86      1.84 o 
   1   1   2     1197.05      925.60      6.20 o 
   2   1   2      163.13      138.76      5.48 o 
   3   1   2     1273.03     1275.30      8.45 o 
   4   1   2      296.46      317.14      3.11 o 
   6   1   2     1157.88     1218.16     39.07 o 
   7   1   2      332.53      329.76      3.81 o 
   8   1   2      418.08      441.83      4.36 o 
   9   1   2      247.88      265.63      2.97 o 
  10   1   2       56.57       54.28      4.99 o 
  11   1   2       11.93       12.75      0.87 o 
  12   1   2       48.35       46.76      2.88 o 
  13   1   2       91.28      109.89      4.24 o 
  14   1   2       46.70       43.75      2.50 o 
  15   1   2       51.52       54.09      2.41 o 
 -16   2   2       30.61       35.38      2.01 o 
 -15   2   2        0.06        0.30      0.66 o 
 -14   2   2      368.21      381.16      5.27 o 
 -13   2   2       32.38       36.15      4.23 o 
 -12   2   2     2020.07     2058.05     10.51 o 
 -11   2   2      361.41      373.85      4.40 o 
 -10   2   2       76.51       77.98      1.96 o 
  -9   2   2      149.39      138.59      2.17 o 
  -8   2   2        0.22        3.80      0.84 o 
  -7   2   2     1016.93     1021.44     11.19 o 
  -6   2   2     1176.27     1223.91     11.54 o 
  -5   2   2      144.43      159.73      3.94 o 
  -1   2   2      465.25      455.49      7.49 o 
   0   2   2       28.76       25.75      1.08 o 
   1   2   2      368.75      385.25      3.26 o 
   2   2   2      402.77      439.52      2.74 o 
   3   2   2        4.05        4.22      1.76 o 
   5   2   2      188.94      176.59      2.90 o 
   6   2   2      346.80      321.41      3.86 o 
   7   2   2       50.20       51.85      2.53 o 
   8   2   2        0.28        2.55      1.11 o 
   9   2   2      172.64      163.39      2.77 o 
  10   2   2       94.57       92.23      2.40 o 
  11   2   2        4.78        5.21      1.06 o 
  12   2   2      334.13      318.97      7.42 o 
  13   2   2        0.08        0.74      0.79 o 
  14   2   2       60.86       64.37      2.93 o 
  15   2   2      293.73      306.04      5.45 o 
 -15   3   2        3.35        3.83      0.56 o 
 -14   3   2        7.02        6.20      0.77 o 
 -13   3   2       61.54       69.58      2.91 o 
 -12   3   2        3.43        5.99      1.87 o 
 -11   3   2        1.71        0.94      0.53 o 
 -10   3   2        9.96        8.61      0.97 o 
  -9   3   2        5.54        8.31      0.71 o 
  -8   3   2      278.00      296.43      3.20 o 
  -7   3   2      149.39      150.38      2.15 o 
  -6   3   2       37.47       41.41      2.37 o 
  -5   3   2      333.44      345.31      6.33 o 
  -4   3   2      254.33      260.55      5.13 o 
  -3   3   2       95.99      117.92      3.32 o 
  -2   3   2      617.28      573.22      8.10 o 
  -1   3   2      647.64      649.46      4.92 o 
   0   3   2      165.45      186.98      5.70 o 
   1   3   2       22.54       16.38      0.89 o 
   2   3   2      124.97      109.33      2.08 o 
   3   3   2      773.56      817.77      7.85 o 
   4   3   2        2.39        3.13      0.63 o 
   5   3   2      380.65      366.48      4.15 o 
   6   3   2        4.17        4.82      0.50 o 
   7   3   2       18.50       18.23      1.41 o 
   8   3   2      352.84      341.74      6.86 o 
   9   3   2      530.55      543.07      8.61 o 
  10   3   2      132.55      127.02      3.10 o 
  11   3   2       46.51       49.07      1.92 o 
  12   3   2        5.08        6.16      1.19 o 
  13   3   2       19.52       23.57      1.85 o 
  14   3   2       95.02      115.43      3.49 o 
 -14   4   2       44.85       54.66      2.57 o 
 -13   4   2      384.32      396.14      7.63 o 
 -12   4   2      416.56      430.35      8.64 o 
 -11   4   2       32.85       32.34      2.64 o 
 -10   4   2       77.41       79.35      4.01 o 
  -9   4   2       25.80       30.45      2.55 o 
  -8   4   2        0.66        2.04      0.96 o 
  -7   4   2      547.56      529.48      9.39 o 
  -6   4   2      138.92      127.20      3.11 o 
  -5   4   2      671.49      683.62      8.20 o 
  -4   4   2      354.17      384.23      4.11 o 
  -3   4   2      434.15      436.46      8.56 o 
  -2   4   2       11.30       15.72      1.05 o 
  -1   4   2      643.55      666.07      4.90 o 
   0   4   2      276.38      297.54      7.17 o 
   1   4   2      249.97      231.94      3.37 o 
   2   4   2       46.60       66.39      1.37 o 
   3   4   2      718.11      723.62      3.84 o 
   4   4   2      393.14      363.91      2.61 o 
   5   4   2       48.02       44.40      1.41 o 
   6   4   2        2.26        3.51      0.65 o 
   7   4   2       98.64       93.35      5.67 o 
   8   4   2      319.55      328.40      7.23 o 
   9   4   2      208.30      219.50      4.84 o 
  10   4   2       71.56       71.61      2.43 o 
  11   4   2      202.76      209.93      3.69 o 
  12   4   2       48.63       47.65      2.36 o 
  13   4   2        1.87        0.99      0.66 o 
 -13   5   2        3.08        5.28      0.97 o 
 -12   5   2      263.74      251.20      5.97 o 
 -11   5   2       41.92       51.91      2.12 o 
 -10   5   2       42.19       45.13      2.12 o 
  -9   5   2      479.29      417.87      7.41 o 
  -8   5   2        0.71        4.04      0.87 o 
  -7   5   2        0.66        2.12      0.77 o 
  -6   5   2       32.97       29.92      2.10 o 
  -5   5   2      135.14      137.52      4.61 o 
  -4   5   2      247.57      244.72      4.46 o 
  -3   5   2      145.14      138.35      5.12 o 
  -2   5   2      466.18      472.81      9.08 o 
  -1   5   2      467.74      469.77      7.29 o 
   0   5   2        0.05        2.52      1.31 o 
   1   5   2        4.41        5.06      0.61 o 
   2   5   2      162.10      159.08      3.46 o 
   3   5   2      195.41      192.58      3.74 o 
   4   5   2      481.70      508.34      6.10 o 
   5   5   2        3.79        5.36      0.80 o 
   6   5   2      383.98      358.41      5.41 o 
   7   5   2        1.44        1.96      0.66 o 
   8   5   2      190.01      195.45      5.75 o 
   9   5   2        3.82        3.90      1.10 o 
  10   5   2       73.83       80.08      5.32 o 
  11   5   2      214.96      246.19      5.76 o 
 -10   6   2       38.56       35.16      1.58 o 
  -9   6   2       33.28       32.24      1.97 o 
  -8   6   2       30.48       31.53      2.16 o 
  -7   6   2        0.03        2.00      0.68 o 
  -6   6   2      164.71      153.97      5.75 o 
  -5   6   2      181.33      160.46      5.90 o 
  -4   6   2       49.08       51.07      2.30 o 
  -3   6   2       70.97       80.71      3.76 o 
  -2   6   2      528.56      543.43      6.79 o 
  -1   6   2       21.26       45.09      3.16 o 
   0   6   2      571.94      593.55     10.39 o 
   1   6   2       29.69       33.35      2.57 o 
   2   6   2      104.57      106.02      7.33 o 
   3   6   2        4.42        4.08      0.85 o 
   4   6   2        5.38       12.17      1.19 o 
   5   6   2       20.24       16.00      1.03 o 
   6   6   2      253.64      260.18      4.39 o 
   7   6   2      324.17      323.53      4.79 o 
   8   6   2        1.50        3.12      1.16 o 
   9   6   2       87.83       86.54      3.89 o 
  -7   7   2       15.40       15.82      1.66 o 
  -6   7   2       99.92       84.99      3.69 o 
  -5   7   2       21.35       23.20      2.16 o 
  -4   7   2        8.17        8.73      1.56 o 
  -3   7   2      358.61      373.97      7.97 o 
  -2   7   2      711.55      756.68     11.14 o 
  -1   7   2      244.70      252.88      6.35 o 
   0   7   2      242.08      242.40      5.95 o 
   1   7   2       16.40       15.62      1.68 o 
   2   7   2        4.21        7.41      1.21 o 
   3   7   2      192.53      188.77      4.69 o 
   4   7   2       41.31       45.89      1.67 o 
   5   7   2      216.74      223.77      4.08 o 
   6   7   2       35.06       37.01      2.20 o 
 -16   1   3       15.85       13.80      1.35 o 
 -15   1   3       28.35       31.22      1.49 o 
 -14   1   3      464.92      492.31      6.12 o 
 -13   1   3      189.24      200.36      4.02 o 
 -12   1   3       25.15       31.85      1.66 o 
 -11   1   3       24.92       26.51      1.47 o 
 -10   1   3      770.26      778.72      5.13 o 
  -9   1   3     1108.66     1069.81      5.71 o 
  -8   1   3      859.48      885.26      8.70 o 
  -7   1   3      193.87      187.61      4.62 o 
  -6   1   3      502.90      528.41      7.27 o 
  -5   1   3     1193.42     1251.78      6.29 o 
  -4   1   3     1085.63     1029.90      4.58 o 
  -1   1   3     1113.54     1101.01      5.58 o 
   0   1   3      747.08      776.56      6.18 o 
   1   1   3     1490.73     1625.91     10.54 o 
   2   1   3       89.13       96.01      3.48 o 
   4   1   3      269.61      229.06      5.78 o 
   5   1   3      128.00      138.29      2.50 o 
   6   1   3      124.58      119.76      2.49 o 
   7   1   3      135.81      135.99      1.68 o 
   8   1   3      199.91      179.96      2.39 o 
   9   1   3      430.80      421.14      6.11 o 
  10   1   3       17.29       23.36      2.25 o 
  11   1   3        2.00        2.17      1.37 o 
  12   1   3      134.31      116.32      4.32 o 
  13   1   3      125.51      130.14      4.38 o 
  14   1   3       56.08       60.89      2.72 o 
 -16   2   3      105.22      103.12      3.27 o 
 -15   2   3       48.89       51.24      2.68 o 
 -14   2   3      406.16      397.11      7.91 o 
 -13   2   3      120.04      128.71      3.17 o 
 -12   2   3      170.28      176.96      4.30 o 
 -11   2   3       72.50       76.11      2.51 o 
 -10   2   3       41.65       43.79      1.88 o 
  -9   2   3        9.44       16.99      2.34 o 
  -8   2   3       67.10       72.61      2.58 o 
  -7   2   3     1320.05     1371.63     13.52 o 
  -6   2   3       77.19       88.90      3.30 o 
  -5   2   3      352.02      389.86      3.72 o 
  -4   2   3       44.47       50.20      2.47 o 
  -3   2   3     1042.09     1086.27      6.24 o 
  -2   2   3      472.47      483.75     11.55 o 
  -1   2   3      128.56      145.69      8.57 o 
   0   2   3     1818.20     1799.09      8.08 o 
   1   2   3       55.91       77.77      1.58 o 
   2   2   3        0.03        1.14      1.37 o 
   3   2   3       17.69        8.86      0.61 o 
   4   2   3      210.62      185.73      4.27 o 
   5   2   3      638.01      628.28      8.12 o 
   6   2   3        0.14        2.27      0.92 o 
   7   2   3      987.43      974.10      6.00 o 
   8   2   3      623.08      619.95      6.30 o 
   9   2   3        0.63        0.31      0.50 o 
  10   2   3        5.28       11.05      3.64 o 
  11   2   3        2.09        2.34      0.89 o 
  12   2   3        5.35        6.88      0.84 o 
  13   2   3       54.09       57.21      2.89 o 
  14   2   3       67.48       57.17      2.54 o 
 -15   3   3        0.62        4.79      0.86 o 
 -14   3   3       23.56       25.09      1.32 o 
 -13   3   3       33.01       33.22      2.42 o 
 -12   3   3        2.10        5.08      2.81 o 
 -11   3   3       40.92       35.92      1.81 o 
 -10   3   3      141.69      140.22      3.45 o 
  -9   3   3       83.11       81.35      2.59 o 
  -8   3   3      144.74      135.26      3.18 o 
  -7   3   3      445.63      405.55      4.37 o 
  -6   3   3      219.40      233.88      3.32 o 
  -5   3   3      252.04      273.07      4.14 o 
  -4   3   3        5.32       11.99      1.31 o 
  -3   3   3        3.12        8.05      1.04 o 
  -2   3   3      334.24      330.16      8.85 o 
  -1   3   3        3.21        3.42      0.51 o 
   0   3   3     1296.65     1431.33      6.38 o 
   1   3   3      132.89      128.63      3.01 o 
   2   3   3      541.93      594.00      9.04 o 
   3   3   3      130.26      147.18      3.64 o 
   4   3   3      102.66      103.87      1.67 o 
   5   3   3       63.48       71.34      1.67 o 
   6   3   3       33.32       35.24      1.51 o 
   7   3   3      812.60      817.91      7.63 o 
   8   3   3     1045.60     1033.29     12.43 o 
   9   3   3      955.29      963.33     11.82 o 
  10   3   3     1218.91     1206.95     12.63 o 
  11   3   3        0.11        1.94      2.34 o 
  12   3   3       99.53      105.59      3.87 o 
  13   3   3       80.19       98.97      3.36 o 
 -14   4   3        0.90        0.69      0.60 o 
 -13   4   3      123.66      117.44      4.05 o 
 -12   4   3       40.85       40.51      2.65 o 
 -11   4   3      139.44      119.14      4.69 o 
 -10   4   3       77.74       75.25      3.85 o 
  -9   4   3      396.64      385.39      8.46 o 
  -8   4   3      209.68      223.72      8.23 o 
  -7   4   3       10.73       11.32      1.11 o 
  -6   4   3        6.12        6.57      1.20 o 
  -5   4   3      320.26      318.92      4.04 o 
  -4   4   3       53.96       57.55      1.67 o 
  -3   4   3      471.61      478.32      3.83 o 
  -2   4   3      459.81      437.65      4.70 o 
  -1   4   3      856.93      872.72      4.52 o 
   0   4   3     1462.40     1524.59      8.26 o 
   1   4   3       29.47       37.07      1.06 o 
   2   4   3     2344.58     2302.99      7.39 o 
   3   4   3      111.47      107.79      1.62 o 
   4   4   3      117.98      125.04      2.34 o 
   5   4   3      429.23      409.49      4.47 o 
   6   4   3       19.35       18.98      1.28 o 
   7   4   3      626.21      613.47      6.78 o 
   8   4   3     1593.44     1540.89     15.89 o 
   9   4   3      359.30      367.26      7.50 o 
  10   4   3       30.39       33.65      2.15 o 
  11   4   3       40.00       40.16      1.56 o 
  12   4   3       84.59       88.13      2.88 o 
 -12   5   3      102.23       96.11      3.57 o 
 -11   5   3       14.44       12.23      1.56 o 
 -10   5   3      279.70      282.00      6.97 o 
  -9   5   3       53.30       44.18      2.03 o 
  -8   5   3        6.07        7.35      1.54 o 
  -7   5   3        0.47        2.39      1.30 o 
  -6   5   3       38.46       36.93      1.90 o 
  -5   5   3        0.00        1.29      0.63 o 
  -4   5   3      641.34      624.86     13.65 o 
  -3   5   3       18.10       26.30      2.28 o 
  -2   5   3     2275.68     2244.38     13.79 o 
  -1   5   3       17.47       24.32      1.54 o 
   0   5   3        2.59        3.54      0.79 o 
   1   5   3        4.28        5.19      0.81 o 
   2   5   3        0.35        0.46      0.46 o 
   3   5   3      181.04      173.25      2.54 o 
   4   5   3      289.08      264.97      4.62 o 
   5   5   3      197.71      184.32      3.84 o 
   6   5   3        5.95        4.31      0.83 o 
   7   5   3       30.34       32.97      1.66 o 
   8   5   3      118.52      117.02      4.35 o 
   9   5   3        5.22        4.87      1.04 o 
  10   5   3       37.92       38.17      1.57 o 
 -10   6   3        2.25        1.69      0.68 o 
  -9   6   3        0.17        0.22      0.45 o 
  -8   6   3      151.23      146.00      4.39 o 
  -7   6   3       28.62       33.99      1.72 o 
  -6   6   3        3.00        3.75      0.69 o 
  -5   6   3        1.53        5.58      1.81 o 
  -4   6   3        2.42        4.30      0.87 o 
  -3   6   3       85.65       85.05      2.84 o 
  -2   6   3      350.70      358.46      5.57 o 
  -1   6   3       20.99       23.89      1.52 o 
   0   6   3      176.76      181.36      4.39 o 
   1   6   3        1.48        3.15      1.54 o 
   2   6   3        7.03        8.41      1.43 o 
   3   6   3      157.47      153.75      4.81 o 
   4   6   3        0.02        0.67      0.53 o 
   5   6   3       87.80       82.15      2.04 o 
   6   6   3      328.65      317.57      3.85 o 
   7   6   3        6.38        7.68      0.91 o 
   8   6   3       50.69       60.21      2.48 o 
  -6   7   3        0.18        0.65      0.47 o 
  -5   7   3       29.75       26.13      1.35 o 
  -4   7   3       44.37       46.84      2.69 o 
  -3   7   3      845.92      801.91     10.75 o 
  -2   7   3       12.45       19.61      1.91 o 
  -1   7   3        3.26        4.97      1.17 o 
   0   7   3      146.23      144.58      4.43 o 
   1   7   3       74.06       73.60      3.14 o 
   2   7   3        0.93        0.85      0.74 o 
   3   7   3       30.61       34.33      1.99 o 
   4   7   3        0.24        1.81      0.71 o 
 -16   0   4       43.42       40.00      2.02 o 
 -15   0   4       44.29       47.52      2.51 o 
 -14   0   4        0.54        0.70      0.72 o 
 -13   0   4      189.79      172.88      5.29 o 
 -12   0   4       10.11        8.73      1.36 o 
 -11   0   4       17.32       29.76      2.27 o 
 -10   0   4        0.16        1.70      0.83 o 
  -9   0   4      218.78      228.11      5.59 o 
  -8   0   4     1064.51      997.72      7.59 o 
  -7   0   4     2485.62     2435.20     15.61 o 
  -6   0   4     1578.16     1580.04     12.30 o 
  -5   0   4     1502.76     1636.36     12.14 o 
  -4   0   4      570.09      525.08      6.45 o 
  -3   0   4      181.94      165.58      6.37 o 
  -2   0   4      224.22      262.70      9.58 o 
  -1   0   4        0.30        7.65      0.93 o 
   1   0   4       83.72      106.72      3.36 o 
   2   0   4      345.87      328.30      5.97 o 
   3   0   4     2523.05     2318.07     16.38 o 
   4   0   4      120.62      135.63      4.01 o 
   5   0   4        5.42       36.07     25.05 o 
   6   0   4      132.56      135.98     10.46 o 
   7   0   4        6.33        5.94      0.71 o 
   8   0   4       79.40       71.54      3.29 o 
   9   0   4       51.95       43.78      2.73 o 
  10   0   4      647.37      583.32      9.98 o 
  11   0   4      141.99      145.40      4.97 o 
  12   0   4     1409.47     1351.48     14.34 o 
  13   0   4       16.98       17.66      1.49 o 
 -16   1   4       25.07       27.40      1.75 o 
 -15   1   4        0.11       -0.09      0.69 o 
 -14   1   4     1237.60     1210.41      9.12 o 
 -13   1   4       23.77       26.90      1.52 o 
 -12   1   4        0.04        0.29      0.52 o 
 -11   1   4      103.33      101.50      2.83 o 
 -10   1   4       14.14       15.66      1.15 o 
  -9   1   4       29.02       34.80      1.10 o 
  -8   1   4       76.79       80.16      1.58 o 
  -7   1   4     1919.09     1928.91     10.78 o 
  -6   1   4      461.36      468.67      7.30 o 
  -5   1   4      359.67      370.63      6.43 o 
  -4   1   4      147.57      174.14      3.10 o 
  -3   1   4      677.19      771.93     32.53 o 
  -2   1   4     2775.46     2766.52     15.47 o 
  -1   1   4      198.52      248.10     10.60 o 
   0   1   4      337.39      385.41      5.93 o 
   1   1   4      421.61      434.63      6.60 o 
   2   1   4        6.94       15.54      1.45 o 
   3   1   4      186.34      213.91      5.01 o 
   4   1   4      197.76      201.42      3.10 o 
   5   1   4     1291.91     1337.17      5.95 o 
   6   1   4       44.34       43.25      1.16 o 
   7   1   4      802.08      779.07      5.80 o 
   8   1   4       37.34       40.23      1.76 o 
   9   1   4       54.49       54.59      2.12 o 
  10   1   4      361.67      343.50      5.31 o 
  11   1   4        0.01        1.52      0.63 o 
  12   1   4      129.05      106.24      3.96 o 
  13   1   4       95.88       98.28      3.50 o 
 -15   2   4      125.21      118.02      3.83 o 
 -14   2   4        0.58        1.60      0.87 o 
 -13   2   4       12.66       14.66      1.75 o 
 -12   2   4      142.62      141.31      3.35 o 
 -11   2   4      504.05      503.52      6.35 o 
 -10   2   4       14.40       15.42      1.20 o 
  -9   2   4        7.67       26.25     17.29 o 
  -8   2   4      172.61      168.57      2.94 o 
  -7   2   4        1.25        1.11      0.38 o 
  -6   2   4      664.27      704.92      5.45 o 
  -5   2   4      122.72      149.52      4.52 o 
  -4   2   4      806.66      837.27      6.04 o 
  -3   2   4      270.14      290.24      4.92 o 
  -2   2   4        6.63       20.77      1.03 o 
  -1   2   4        3.28        5.58      1.68 o 
   0   2   4     1876.21     1954.54     49.83 o 
   1   2   4      468.61      479.17      7.12 o 
   2   2   4       82.78       81.17      3.08 o 
   3   2   4      626.07      645.37      8.92 o 
   4   2   4      140.98      140.38      1.98 o 
   5   2   4      399.66      390.55      4.99 o 
   6   2   4      289.31      281.66      2.98 o 
   7   2   4      135.17      135.46      2.43 o 
   8   2   4     1348.60     1310.58      9.60 o 
   9   2   4      133.82      144.08      2.63 o 
  10   2   4      113.59      115.42      2.96 o 
  11   2   4       70.98       79.65      3.37 o 
  12   2   4      150.45      145.39      3.09 o 
  13   2   4       35.29       47.11      2.37 o 
 -14   3   4      133.51      127.98      2.69 o 
 -13   3   4      163.17      161.19      3.35 o 
 -12   3   4       18.06       17.31      1.26 o 
 -11   3   4       34.54       29.09      1.63 o 
 -10   3   4        3.05        2.74      0.71 o 
  -9   3   4        1.82        4.50      2.02 o 
  -8   3   4      181.42      177.53      4.09 o 
  -7   3   4      397.44      358.40      5.19 o 
  -6   3   4       93.48       85.31      2.07 o 
  -5   3   4       18.90       21.09      0.87 o 
  -4   3   4      441.39      431.38      3.52 o 
  -3   3   4        0.01        3.43      0.89 o 
  -2   3   4      159.93      164.44      2.53 o 
  -1   3   4       70.23       71.91      2.04 o 
   0   3   4       69.78       67.32      1.61 o 
   1   3   4      320.03      341.62      3.10 o 
   2   3   4      929.19      933.77      6.04 o 
   3   3   4       10.72        8.37      0.59 o 
   4   3   4      236.56      238.72      3.26 o 
   5   3   4      321.14      311.73      6.48 o 
   6   3   4      117.18      109.63      4.04 o 
   7   3   4       21.77       27.18      2.11 o 
   8   3   4      696.63      646.86     10.04 o 
   9   3   4        1.60        8.67      1.31 o 
  10   3   4      128.42      123.63      3.95 o 
  11   3   4       49.21       49.90      1.74 o 
  12   3   4        5.48        4.44      0.91 o 
 -13   4   4       31.07       32.38      2.03 o 
 -12   4   4       35.85       39.88      2.49 o 
 -11   4   4       76.56       68.05      2.29 o 
 -10   4   4      164.19      165.55      5.48 o 
  -9   4   4        9.44        7.50      1.48 o 
  -8   4   4       13.74       14.37      1.81 o 
  -7   4   4       49.17       47.16      2.98 o 
  -6   4   4      140.40      145.00      4.97 o 
  -5   4   4      120.98      120.94      3.05 o 
  -4   4   4      178.51      179.73      3.65 o 
  -3   4   4      360.21      351.77      5.20 o 
  -2   4   4        2.74        3.07      0.66 o 
  -1   4   4      276.27      277.96      3.14 o 
   0   4   4      464.86      454.49      4.63 o 
   1   4   4      366.24      359.76      4.15 o 
   2   4   4       79.14       76.69      1.95 o 
   3   4   4        7.18       10.73      1.04 o 
   4   4   4       19.00       22.06      1.39 o 
   5   4   4       55.00       60.41      2.19 o 
   6   4   4       65.89       73.37      2.04 o 
   7   4   4      722.09      721.54     11.25 o 
   8   4   4      350.01      350.77      7.51 o 
   9   4   4        9.70       10.17      0.93 o 
  10   4   4       21.04       20.98      1.29 o 
  11   4   4       47.51       40.69      1.94 o 
 -12   5   4       10.58       13.04      1.33 o 
 -11   5   4       64.65       56.52      2.83 o 
 -10   5   4      201.97      188.65      5.42 o 
  -9   5   4      195.62      169.23      5.38 o 
  -8   5   4        1.71        1.94      0.96 o 
  -7   5   4      924.09      855.32     12.28 o 
  -6   5   4       40.20       42.39      1.97 o 
  -5   5   4       20.21       31.49      2.44 o 
  -4   5   4     1772.61     1685.31     32.05 o 
  -3   5   4       66.71       71.90      4.47 o 
  -2   5   4      441.37      430.07      8.48 o 
  -1   5   4      367.50      358.18      5.46 o 
   0   5   4        0.08        1.37      0.71 o 
   1   5   4        3.80       13.21      2.11 o 
   2   5   4      231.74      211.87      2.90 o 
   3   5   4      196.77      181.74      3.17 o 
   4   5   4      222.93      201.87      4.07 o 
   5   5   4      112.56      105.92      3.77 o 
   6   5   4       39.00       38.17      1.80 o 
   7   5   4       11.79       12.86      1.58 o 
   8   5   4       92.44       85.30      3.46 o 
   9   5   4        1.19        1.67      0.69 o 
  -9   6   4        2.91        3.15      0.95 o 
  -8   6   4      149.11      145.91      4.89 o 
  -7   6   4        0.20        1.33      0.59 o 
  -6   6   4       64.16       60.40      2.53 o 
  -5   6   4      124.07      118.59      3.18 o 
  -4   6   4      157.98      165.51      3.76 o 
  -3   6   4       30.17       31.29      1.69 o 
  -2   6   4       34.33       37.83      4.52 o 
  -1   6   4      262.84      265.25      4.57 o 
   0   6   4        0.75        0.85      0.59 o 
   1   6   4       78.01       80.10      2.43 o 
   2   6   4        3.23        5.13      1.17 o 
   3   6   4        0.33        2.38      0.72 o 
   4   6   4      101.99      100.42      3.87 o 
   5   6   4        4.53        7.82      0.83 o 
   6   6   4       17.42       23.08      1.80 o 
   7   6   4       83.04       89.75      3.16 o 
  -4   7   4        9.56       13.52      0.95 o 
  -3   7   4      460.85      464.81      6.09 o 
  -2   7   4        3.83        6.26      1.82 o 
  -1   7   4       16.02       12.35      1.33 o 
   0   7   4        0.05       -0.07      0.64 o 
   1   7   4       74.28       74.07      2.85 o 
   2   7   4       57.04       55.86      2.37 o 
   3   7   4        2.41        8.58      1.00 o 
 -15   1   5       81.99       90.28      3.25 o 
 -14   1   5      306.08      301.28      6.51 o 
 -13   1   5        3.82        3.77      1.09 o 
 -12   1   5      137.08      130.38      3.19 o 
 -11   1   5      115.01      108.00      2.95 o 
 -10   1   5        0.71        1.64      0.57 o 
  -9   1   5      357.18      368.19      5.21 o 
  -8   1   5        1.46        0.86      0.50 o 
  -7   1   5      162.54      173.51      2.79 o 
  -6   1   5        2.92        1.99      0.54 o 
  -5   1   5      616.76      635.87      7.09 o 
  -4   1   5       11.90       21.18      4.69 o 
  -3   1   5     1380.91     1449.75     13.47 o 
  -2   1   5      268.35      284.31      7.32 o 
  -1   1   5      443.94      537.18      8.00 o 
   0   1   5      213.12      213.32      5.17 o 
   1   1   5        2.78        3.44      1.15 o 
   2   1   5       17.75       18.33      0.91 o 
   3   1   5      447.11      461.08      5.80 o 
   4   1   5       83.53       82.31      1.92 o 
   5   1   5       61.54       71.31      1.74 o 
   6   1   5       15.24       16.83      0.92 o 
   7   1   5      214.23      202.35      3.95 o 
   8   1   5        1.32        3.77      0.72 o 
   9   1   5       75.04       75.28      2.51 o 
  10   1   5      235.02      220.85      4.17 o 
  11   1   5       49.26       48.57      1.90 o 
  12   1   5        2.38        2.51      0.76 o 
 -15   2   5      180.90      177.02      4.30 o 
 -14   2   5       72.23       67.84      3.03 o 
 -13   2   5       15.56       14.23      1.65 o 
 -12   2   5      320.90      304.63      4.72 o 
 -11   2   5        7.27        9.04      1.00 o 
 -10   2   5      311.22      301.60      4.95 o 
  -9   2   5       12.99       17.14      1.67 o 
  -8   2   5      159.54      166.10      3.63 o 
  -7   2   5      276.55      290.77      4.70 o 
  -6   2   5       25.86       29.00      1.24 o 
  -5   2   5     1128.10     1103.58     10.52 o 
  -4   2   5     3880.69     3767.22     11.12 o 
  -3   2   5      412.65      433.87      4.69 o 
  -2   2   5       36.29       33.95      1.06 o 
  -1   2   5      295.18      325.66      3.61 o 
   0   2   5     1279.70     1385.12      7.56 o 
   1   2   5      253.80      273.79      2.91 o 
   2   2   5       13.38       16.55      0.76 o 
   3   2   5     1558.40     1549.25     13.21 o 
   4   2   5       46.00       43.09      3.97 o 
   5   2   5        0.97        0.86      0.51 o 
   6   2   5     1291.27     1244.49      7.49 o 
   7   2   5      516.06      511.01      4.90 o 
   8   2   5      736.34      732.29      7.34 o 
   9   2   5        0.79        1.77      0.45 o 
  10   2   5       69.16       60.57      2.05 o 
  11   2   5        2.59        3.03      0.79 o 
  12   2   5       21.68       25.68      1.75 o 
 -14   3   5       25.30       26.11      1.72 o 
 -13   3   5       88.47       84.85      1.87 o 
 -12   3   5        0.85        2.91      2.36 o 
 -11   3   5      145.65      147.46      3.44 o 
 -10   3   5        8.97        6.96      0.93 o 
  -9   3   5      177.38      169.66      3.82 o 
  -8   3   5       33.00       34.02      1.44 o 
  -7   3   5       77.13       85.14      2.21 o 
  -6   3   5       12.85       16.90      1.02 o 
  -5   3   5      503.68      495.27      6.08 o 
  -4   3   5      127.04      132.16      3.23 o 
  -3   3   5      659.72      622.00      5.27 o 
  -2   3   5      254.39      241.71      2.97 o 
  -1   3   5       55.61       68.12      1.82 o 
   0   3   5       35.66       38.86      1.15 o 
   1   3   5      531.38      519.63      4.80 o 
   2   3   5     1076.74     1013.12      8.00 o 
   3   3   5      169.64      156.59      2.67 o 
   4   3   5       33.75       36.28      1.34 o 
   5   3   5        9.74       11.37      2.65 o 
   6   3   5      214.97      222.17      5.89 o 
   7   3   5        0.48        1.56      0.57 o 
   8   3   5       78.69       77.80      2.36 o 
   9   3   5       27.24       29.58      2.04 o 
  10   3   5       35.54       35.09      1.94 o 
  11   3   5       26.52       29.83      1.88 o 
 -12   4   5      126.43      113.99      3.46 o 
 -11   4   5        6.23        6.44      0.79 o 
 -10   4   5      104.54      103.85      2.87 o 
  -9   4   5      110.93      100.04      2.85 o 
  -8   4   5       48.77       43.44      1.95 o 
  -7   4   5      239.19      229.28      4.43 o 
  -6   4   5      431.94      423.40      8.14 o 
  -5   4   5       68.55       75.07      9.93 o 
  -4   4   5      424.56      424.51      4.83 o 
  -3   4   5       45.59       46.78      2.07 o 
  -2   4   5       19.66       21.19      1.11 o 
  -1   4   5      170.42      168.37      2.95 o 
   0   4   5       26.74       34.04      1.52 o 
   1   4   5       30.66       33.19      1.38 o 
   2   4   5        8.37        7.86      0.75 o 
   3   4   5      375.93      358.95      5.30 o 
   4   4   5        7.16        7.07      0.92 o 
   5   4   5      246.33      247.39      6.44 o 
   6   4   5        0.95        1.65      0.74 o 
   7   4   5     1205.50     1158.08     13.63 o 
   8   4   5       34.53       35.17      2.31 o 
   9   4   5        3.01        2.95      0.77 o 
 -11   5   5       23.61       20.90      1.67 o 
 -10   5   5        5.67        7.65      1.23 o 
  -9   5   5        0.66        1.15      0.88 o 
  -8   5   5        0.57       -1.08      1.08 o 
  -7   5   5      121.14      116.44      4.80 o 
  -6   5   5      108.36      108.84      4.69 o 
  -5   5   5        2.20        1.95      1.21 o 
  -4   5   5      466.04      450.16      9.36 o 
  -3   5   5        1.55        2.25      0.83 o 
  -2   5   5     1225.75     1193.08     10.57 o 
  -1   5   5        2.45        9.43      2.61 o 
   0   5   5       41.19       42.08      1.76 o 
   1   5   5       41.20       38.03      1.27 o 
   2   5   5        0.12        0.52      0.53 o 
   3   5   5       89.07       75.62      2.03 o 
   4   5   5      198.43      189.84      4.02 o 
   5   5   5      251.28      229.46      6.14 o 
   6   5   5      173.15      159.71      4.90 o 
   7   5   5      186.44      179.51      4.82 o 
   8   5   5       64.95       62.64      2.61 o 
  -8   6   5       16.33       15.28      1.49 o 
  -7   6   5        0.06        0.40      0.69 o 
  -6   6   5       38.35       35.92      2.41 o 
  -5   6   5        1.18        1.69      0.84 o 
  -4   6   5      123.85      112.76      2.76 o 
  -3   6   5       43.59       41.33      1.73 o 
  -2   6   5       72.18       73.68      2.30 o 
  -1   6   5      130.35      128.88      2.99 o 
   0   6   5       45.26       40.44      1.68 o 
   1   6   5       29.71       27.71      1.97 o 
   2   6   5       24.11       27.49      1.91 o 
   3   6   5       18.96       22.80      1.71 o 
   4   6   5       13.75       16.30      1.42 o 
   5   6   5       17.04       22.89      1.63 o 
 -14   0   6      323.27      326.84      5.96 o 
 -13   0   6      102.81       94.01      3.57 o 
 -12   0   6       81.02       82.35      3.56 o 
 -11   0   6      130.51      130.48      4.62 o 
 -10   0   6      133.38      134.16      4.71 o 
  -9   0   6      380.02      380.85      7.84 o 
  -8   0   6      136.58      135.43      4.68 o 
  -7   0   6      575.18      577.76      9.21 o 
  -6   0   6       28.78       30.17      2.18 o 
  -5   0   6        7.34       11.01      1.36 o 
  -4   0   6      285.61      290.62      6.15 o 
  -3   0   6      112.11      136.20      4.12 o 
  -2   0   6        7.52        8.03      1.10 o 
  -1   0   6      351.40      355.16      8.88 o 
   0   0   6       52.60       60.20      2.45 o 
   1   0   6     1535.71     1561.39     12.58 o 
   2   0   6       17.63       18.40      1.70 o 
   3   0   6      398.66      375.95      7.33 o 
   4   0   6      326.50      307.62      6.70 o 
   5   0   6       85.82       80.82      3.58 o 
   6   0   6        0.57        0.36      0.74 o 
   7   0   6      500.61      490.41      8.94 o 
   8   0   6      410.55      399.69      8.01 o 
   9   0   6       11.91       15.17      1.67 o 
  10   0   6       55.96       56.81      2.84 o 
  11   0   6      291.79      320.38      6.02 o 
 -14   1   6       81.10       84.45      3.18 o 
 -13   1   6      169.43      151.06      4.66 o 
 -12   1   6       13.66       12.83      1.64 o 
 -11   1   6       31.00       26.53      2.29 o 
 -10   1   6      185.03      181.15      5.69 o 
  -9   1   6      422.22      420.60      7.48 o 
  -8   1   6       30.40       28.33      1.54 o 
  -7   1   6       90.84       99.79      2.75 o 
  -6   1   6      216.48      208.77      4.13 o 
  -5   1   6      500.71      518.85      6.26 o 
  -4   1   6      124.32      127.90      6.37 o 
  -3   1   6       46.86       55.61      2.03 o 
  -2   1   6     1310.71     1403.30      9.52 o 
  -1   1   6       45.65       48.56      2.60 o 
   0   1   6       67.31       74.48      1.61 o 
   1   1   6       34.63       32.47      1.23 o 
   2   1   6        0.94        2.39      0.47 o 
   3   1   6      573.61      556.17     12.83 o 
   4   1   6      358.28      343.45      7.59 o 
   5   1   6     1105.49     1067.67     11.75 o 
   6   1   6      254.65      253.76      4.49 o 
   7   1   6      101.33       97.24      2.83 o 
   8   1   6      131.04      128.32      3.17 o 
   9   1   6       92.36       97.63      2.69 o 
  10   1   6      264.67      240.85      3.92 o 
  11   1   6        0.01        1.01      0.43 o 
 -14   2   6        4.16        2.48      0.53 o 
 -13   2   6        2.43        1.96      0.58 o 
 -12   2   6      113.99      102.50      4.02 o 
 -11   2   6        0.01        0.06      0.87 o 
 -10   2   6        1.25        1.61      1.00 o 
  -9   2   6      560.72      527.64      9.85 o 
  -8   2   6       38.50       37.80      1.96 o 
  -7   2   6      328.59      318.22      5.39 o 
  -6   2   6      504.88      485.88      6.53 o 
  -5   2   6     1306.96     1305.26     15.03 o 
  -4   2   6      181.68      185.62      4.12 o 
  -3   2   6       28.05       26.13      1.47 o 
  -2   2   6      548.34      556.63      5.29 o 
  -1   2   6       25.07       30.24      4.01 o 
   0   2   6      241.76      243.94      3.43 o 
   1   2   6      160.07      163.35      3.54 o 
   2   2   6       40.64       36.41      2.46 o 
   3   2   6      414.38      427.49      8.02 o 
   4   2   6        0.00        0.46      0.61 o 
   5   2   6      154.19      159.25      3.54 o 
   6   2   6      298.04      298.24      4.73 o 
   7   2   6      232.70      239.04      4.07 o 
   8   2   6      915.70      903.15      7.80 o 
   9   2   6      184.21      190.39      4.99 o 
  10   2   6      114.28      126.84      3.76 o 
 -13   3   6        0.59        0.19      0.42 o 
 -12   3   6       56.25       50.41      1.84 o 
 -11   3   6       35.57       31.21      1.59 o 
 -10   3   6        0.36        0.15      0.56 o 
  -9   3   6        0.51        0.95      0.52 o 
  -8   3   6        7.50        8.77      0.82 o 
  -7   3   6       27.57       32.56      2.51 o 
  -6   3   6      298.71      277.82      4.96 o 
  -5   3   6       95.21      102.63      2.50 o 
  -4   3   6        3.83        5.93      0.72 o 
  -3   3   6      119.22      109.10      2.52 o 
  -2   3   6        1.80        4.07      0.79 o 
  -1   3   6       36.44       35.94      1.45 o 
   0   3   6      325.95      317.67      4.11 o 
   1   3   6       15.28       17.07      1.24 o 
   2   3   6       14.72       14.95      3.35 o 
   3   3   6        0.06        0.52      0.55 o 
   4   3   6       37.46       33.98      1.69 o 
   5   3   6        0.08        0.49      0.52 o 
   6   3   6        0.02        1.79      0.57 o 
   7   3   6        1.47        1.98      0.74 o 
   8   3   6       37.44       37.96      1.55 o 
   9   3   6       70.01       61.99      2.51 o 
 -11   4   6       56.99       48.54      2.36 o 
 -10   4   6       59.63       59.26      1.98 o 
  -9   4   6       34.59       38.27      3.68 o 
  -8   4   6      108.96      108.19      2.96 o 
  -7   4   6        3.91        4.60      1.84 o 
  -6   4   6      294.91      295.32      4.10 o 
  -5   4   6        0.73        2.59      0.94 o 
  -4   4   6      992.51      997.62      9.36 o 
  -3   4   6      115.01      112.85      3.25 o 
  -2   4   6        1.81        5.37      1.08 o 
  -1   4   6        1.47        1.54      0.95 o 
   0   4   6       77.32       69.71      4.29 o 
   1   4   6       27.18       25.73      1.55 o 
   2   4   6       74.19       69.27      5.49 o 
   3   4   6      237.81      211.77      6.06 o 
   4   4   6        4.17        3.83      1.11 o 
   5   4   6      284.79      277.12      6.49 o 
   6   4   6       71.86       85.52      3.66 o 
   7   4   6      147.62      139.07      4.29 o 
   8   4   6        4.77        5.69      0.91 o 
  -9   5   6        2.90        1.52      0.73 o 
  -8   5   6       21.62       15.41      1.59 o 
  -7   5   6       10.39        9.50      1.37 o 
  -6   5   6       29.77       34.96      2.48 o 
  -5   5   6      624.21      626.32     10.22 o 
  -4   5   6       16.47       21.67      2.12 o 
  -3   5   6      127.60      121.02      4.60 o 
  -2   5   6       19.85       22.38      2.13 o 
  -1   5   6        0.59        1.72      0.85 o 
   0   5   6      181.43      173.61      3.45 o 
   1   5   6      193.42      181.08      3.84 o 
   2   5   6      224.27      213.84      4.01 o 
   3   5   6        5.08        8.83      0.92 o 
   4   5   6       65.49       54.49      2.82 o 
   5   5   6      428.30      415.68      7.27 o 
   6   5   6      186.52      181.45      4.47 o 
  -6   6   6        9.90        6.73      1.00 o 
  -5   6   6       25.33       24.74      1.81 o 
  -4   6   6        9.08       10.04      1.26 o 
  -3   6   6       17.96       19.48      1.64 o 
  -2   6   6        2.69        3.53      0.88 o 
  -1   6   6      102.93      108.53      2.33 o 
   0   6   6      101.08      101.63      3.00 o 
   1   6   6        4.91        3.80      0.78 o 
 -13   1   7       10.43       11.32      1.27 o 
 -12   1   7       43.09       43.67      2.55 o 
 -11   1   7       25.15       26.59      1.20 o 
 -10   1   7       75.07       78.29      2.50 o 
  -9   1   7      377.83      388.45      8.42 o 
  -8   1   7       75.09       75.35      3.83 o 
  -7   1   7       40.98       41.84      2.92 o 
  -6   1   7      352.32      351.52      8.07 o 
  -5   1   7      332.99      358.02      7.99 o 
  -4   1   7       90.76       90.09      3.98 o 
  -3   1   7        6.09        7.43      0.75 o 
  -2   1   7      355.14      360.42      5.32 o 
  -1   1   7        6.21        7.42      0.76 o 
   0   1   7        8.75       11.15      0.93 o 
   1   1   7      619.66      622.97      8.39 o 
   2   1   7        0.43        2.76      2.04 o 
   3   1   7        0.01        1.15      1.25 o 
   4   1   7      626.39      603.14      9.14 o 
   5   1   7      540.73      533.99      6.45 o 
   6   1   7      308.21      306.96      4.83 o 
   7   1   7       27.59       27.84      1.47 o 
   8   1   7       22.64       25.41      1.33 o 
   9   1   7       17.40       17.38      1.04 o 
 -13   2   7       61.25       57.83      2.52 o 
 -12   2   7        5.06        4.77      1.02 o 
 -11   2   7       44.69       46.41      2.75 o 
 -10   2   7        1.70        2.29      1.01 o 
  -9   2   7       30.13       28.30      2.43 o 
  -8   2   7       16.47       18.38      2.10 o 
  -7   2   7      363.85      352.29      8.36 o 
  -6   2   7        5.35        7.43      1.59 o 
  -5   2   7      251.45      245.50      6.87 o 
  -4   2   7      137.28      141.25      3.75 o 
  -3   2   7      302.25      309.26      5.43 o 
  -2   2   7        5.49        8.32      1.07 o 
  -1   2   7       49.95       52.97      2.23 o 
   0   2   7       11.58       10.09      1.13 o 
   1   2   7      372.54      374.57      8.07 o 
   2   2   7      118.68      117.73      4.48 o 
   3   2   7        0.34        0.31      0.63 o 
   4   2   7       46.85       45.72      2.31 o 
   5   2   7      809.04      776.78      7.91 o 
   6   2   7       18.58       19.41      1.22 o 
   7   2   7       99.77      103.25      3.74 o 
   8   2   7       18.23       15.31      0.96 o 
 -11   3   7       19.48       21.64      1.27 o 
 -10   3   7       22.36       21.67      1.30 o 
  -9   3   7      146.59      157.40      3.55 o 
  -8   3   7      352.86      346.05      5.48 o 
  -7   3   7      210.87      199.54      4.30 o 
  -6   3   7      547.00      535.62     12.05 o 
  -5   3   7      132.48      122.79      2.69 o 
  -4   3   7        0.33        1.25      0.52 o 
  -3   3   7        3.10        6.76      1.28 o 
  -2   3   7       75.92       77.09      2.14 o 
  -1   3   7       51.11       50.57      2.14 o 
   0   3   7        5.34        5.18      1.17 o 
   1   3   7      139.76      137.59      4.66 o 
   2   3   7       44.43       43.34      2.90 o 
   3   3   7      107.74      107.93      2.93 o 
   4   3   7       22.16       22.27      1.70 o 
   5   3   7      128.27      126.18      2.93 o 
   6   3   7       32.92       36.65      1.52 o 
   7   3   7       16.38       16.00      0.98 o 
  -9   4   7       43.43       48.44      2.36 o 
  -8   4   7        8.31        7.53      0.78 o 
  -7   4   7        0.03        0.87      0.52 o 
  -6   4   7      727.28      719.16      7.22 o 
  -5   4   7        0.24        1.18      0.54 o 
  -4   4   7     1240.27     1243.35     10.04 o 
  -3   4   7        0.03        0.56      0.73 o 
  -2   4   7        0.02        0.81      0.62 o 
  -1   4   7       26.24       30.66      4.39 o 
   0   4   7       88.40       91.16      4.02 o 
   1   4   7      101.06      101.22      4.22 o 
   2   4   7      266.26      262.26      6.48 o 
   3   4   7      331.26      307.81      6.79 o 
   4   4   7       65.46       66.68      3.04 o 
   5   4   7       34.52       36.93      1.56 o 
   6   4   7        1.73        1.65      0.71 o 
  -7   5   7       14.42       17.13      1.43 o 
  -6   5   7        5.97        5.27      0.97 o 
  -5   5   7       10.91       10.51      1.28 o 
  -4   5   7        8.42        8.71      1.22 o 
  -3   5   7       12.01       13.21      1.44 o 
  -2   5   7       12.26       11.17      1.34 o 
  -1   5   7       59.57       57.51      2.66 o 
   0   5   7       81.21       77.18      3.11 o 
   1   5   7        0.40        1.19      0.66 o 
   2   5   7        0.02        3.22      0.86 o 
 -11   0   8      728.18      668.81      8.67 o 
 -10   0   8       71.49       68.93      3.04 o 
  -9   0   8      507.15      509.86      8.52 o 
  -8   0   8      123.10      121.37      4.31 o 
  -7   0   8      425.03      434.88      8.18 o 
  -6   0   8      252.91      236.67      6.05 o 
  -5   0   8      132.27      141.44      4.67 o 
  -4   0   8      317.72      336.28      9.49 o 
  -3   0   8       10.71       11.22      1.34 o 
  -2   0   8       83.37       86.24      3.12 o 
  -1   0   8        5.92        5.44      1.25 o 
   0   0   8       40.65       37.54      2.58 o 
   1   0   8       73.33       70.70      3.46 o 
   2   0   8      172.99      177.53      5.30 o 
   3   0   8      553.14      580.70      9.48 o 
   4   0   8       49.49       55.50      2.94 o 
   5   0   8      351.29      339.34      6.85 o 
   6   0   8      406.68      424.02      7.26 o 
   7   0   8      205.97      213.64      4.79 o 
 -11   1   8        1.71        2.17      0.78 o 
 -10   1   8      126.35      118.44      4.12 o 
  -9   1   8       27.34       30.13      2.26 o 
  -8   1   8       85.17       83.63      3.76 o 
  -7   1   8        0.03        0.32      0.82 o 
  -6   1   8       16.32       19.21      1.98 o 
  -5   1   8        3.60        4.96      1.33 o 
  -4   1   8        0.04        0.42      0.72 o 
  -3   1   8       75.87       74.38      2.08 o 
  -2   1   8      526.29      542.34      5.47 o 
  -1   1   8       62.01       68.67      1.97 o 
   0   1   8       48.98       48.67      1.65 o 
   1   1   8        9.80       10.80      1.06 o 
   2   1   8      147.83      146.90      3.37 o 
   3   1   8      259.64      268.83      3.58 o 
   4   1   8      141.26      149.70      3.25 o 
   5   1   8      188.32      191.18      3.54 o 
   6   1   8      400.43      421.12      4.93 o 
   7   1   8       11.37       11.76      1.24 o 
 -11   2   8        2.48        4.24      0.63 o 
 -10   2   8        2.91        3.31      0.66 o 
  -9   2   8        0.52        2.66      1.67 o 
  -8   2   8       66.88       65.39      2.39 o 
  -7   2   8      618.50      603.26      7.31 o 
  -6   2   8      107.42      112.89      3.27 o 
  -5   2   8      199.47      187.83      4.21 o 
  -4   2   8        0.03       -0.09      0.68 o 
  -3   2   8       24.59       21.95      1.55 o 
  -2   2   8      207.20      218.48      4.48 o 
  -1   2   8       58.66       65.23      2.48 o 
   0   2   8      307.57      319.72      7.45 o 
   1   2   8       31.90       39.86      2.69 o 
   2   2   8       47.54       46.73      1.98 o 
   3   2   8        4.17        3.72      0.72 o 
   4   2   8      108.22      110.46      3.27 o 
   5   2   8       70.76       74.60      2.07 o 
   6   2   8      156.70      156.52      4.18 o 
  -9   3   8      126.80      107.66      2.55 o 
  -8   3   8       52.28       56.94      2.02 o 
  -7   3   8      227.34      198.18      5.51 o 
  -6   3   8       69.40       83.66      3.76 o 
  -5   3   8        6.37        8.39      1.58 o 
  -4   3   8       37.86       37.02      1.86 o 
  -3   3   8       22.26       22.16      1.48 o 
  -2   3   8        1.12        1.80      0.69 o 
  -1   3   8      306.79      321.77      7.16 o 
   0   3   8      262.80      275.42      6.36 o 
   1   3   8      119.15      123.85      3.08 o 
   2   3   8       34.69       33.81      2.15 o 
   3   3   8        0.72        2.30      0.98 o 
   4   3   8       40.61       36.70      2.48 o 
  -6   4   8       90.78       84.94      2.19 o 
  -5   4   8       87.40       94.74      2.21 o 
  -4   4   8        0.25        0.80      0.47 o 
  -3   4   8       43.63       42.49      1.79 o 
  -2   4   8       19.05       14.61      1.03 o 
  -1   4   8       43.20       34.05      2.24 o 
   0   4   8       76.24       79.82      3.29 o 
   1   4   8      210.85      190.52      4.89 o 
   2   4   8       27.79       29.94      1.95 o 
  -9   1   9        0.01        0.64      0.82 o 
  -8   1   9       52.69       56.94      1.92 o 
  -7   1   9        4.53        5.46      0.76 o 
  -6   1   9       15.97       16.16      1.18 o 
  -5   1   9      118.36      118.84      2.99 o 
  -4   1   9        2.92        5.73      0.91 o 
  -3   1   9        0.81        0.98      0.54 o 
  -2   1   9       65.98       63.25      2.20 o 
  -1   1   9        0.36       -0.03      0.70 o 
   0   1   9       80.46       80.08      3.46 o 
   1   1   9       65.03       59.51      2.87 o 
   2   1   9      118.47      120.09      5.97 o 
   3   1   9      434.30      450.19      7.31 o 
   4   1   9        0.86        2.67      0.78 o 
  -8   2   9      226.98      220.61      3.55 o 
  -7   2   9       26.61       30.45      1.45 o 
  -6   2   9       86.43       91.53      2.53 o 
  -5   2   9        1.70        1.23      0.56 o 
  -4   2   9        0.97        1.83      0.63 o 
  -3   2   9        5.62        4.75      0.76 o 
  -2   2   9       62.24       64.13      3.12 o 
  -1   2   9      120.14      121.15      4.14 o 
   0   2   9       22.03       24.33      1.90 o 
   1   2   9        0.57        1.13      0.49 o 
   2   2   9      101.08       99.07      2.36 o 
  -5   3   9        1.43        0.62      0.50 o 
  -4   3   9       95.23       95.14      3.41 o 
  -3   3   9       40.22       42.95      2.31 o 
  -2   3   9        3.63        5.45      0.71 o 
  -1   3   9      247.39      264.86      3.93 o 
   0   3   9       34.86       29.78      1.95 o 
                                                 
